# Supplementary material for: Identification of DVA Interneuron Regulatory Sequences in Caenorhabditis elegans
Source: PLoS One. 2013 Jan 28;8(1):e54971. doi: 10.1371/journal.pone.0054971 (PMC3557239; doi:10.1371/journal.pone.0054971)
Supplement: Table S2 — Summary of transgenic lines. The lines are listed by alphabetical name followed by number of that specific line, date scored, number of animals scored and neuronal expressio by region or ganglion. The only neuron scored individually was DVA. Scoring of animals was done as in Table. (XLSX) [file pone.0054971.s003.xlsx]

## Sheet: Sheet1
Line	Date	Scored	Head	Tail	Ventral Cord	Pre-anal	Lumbar	DRG	DVA
A3	WT2000 2000bp of twk-16 gene containing 500 bp 5' to first exon and 1.4 kb of first intron.
A3-82	2008-09-05	10	10	10	4	0	0	10	10
A3-142	2008-09-05	10	10	10	4	0	0	8	8
A3-82	2009-05-09	10	9	9	9	0	0	10	10
		30	29	29	17	0	0	28	28
AU	WT113					(Not included in analysis)
AU1	2007-07-11	3	0	0	0	0	0	0	0
AV	WT270	Wild type 270bp of twk-16.cs1
AV1	2008-09-16	10	10	10	0	0	0	10	10
AV6	2007-07-12	5	5	5	0	0	0	5	5
AV3	2007-07-11	5	0	0	0	0	0	0	0
		20	15	15	0	0	0	15	15
AW	WT300	Wild type 308bp of twk-16.cs1
AW1	2007-07-17	5	5	5	0	0	0	5	5
AW4	2007-07-17	7	4	7	0	0	0	7	7
AW5	2007-07-17	5	5	5	0	0	0	5	5
		17	14	17	0	0	0	17	17
AX	WT500	Wild type 500bp of twk-6.cs1
AX1	2007-07-13	5	5	5	0	0	0	5	5
AX1	2008-09-09	10	10	10	0	0	0	10	10
AX5	2007-07-13	5	5	5	0	0	0	5	5
AX5	2008-09-10	10	10	10	0	0	0	10	10
AX6	2007-07-13	5	5	5	0	0	0	5	5
		35	35	35	0	0	0	35	35
BN	fax-1.cs3	Wild Type 180 bp of fax-.cs3 conserved region
BN4	2010-05-26	10	10	10	10	10	10	9	9
BN11	2010-05-26	10	10	9	10	8	9	8	8
		20	20	19	20	18	19	17	17
BO	fax-1.cs4	Wild type 322 bp of fax-1.cs4 conserved region
BO1	2010-05-26	10	10	10	10	10	10	10	10
BO3	2008-09-18	10	10	10	9	9	10	10	10
BO5	2010-05-27	10	10	10	10	10	10	10	10
		30	30	30	29	29	30	30	30
Line	Date	Scored	Head	Tail	Ventral Cord	Pre-anal	Lumbar	DRG	DVA
AT/BS/CC	WT53	Wild type 53 bp of twk-16.cs1
AT1	2009-04-19	10	10	10	10	10	10	10	10
AT3	2008-09-09	10	10	10	5	0	10	10	9
AT6	2009-04-19	10	10	10	10	10	10	10	10
AT69	2008-09-16	10	10	4	0	0	0	1	1
BS2	2008-05-08	10	10	10	9	0	10	7	3
BS7	2008-05-28	10	0	0	0	0	0	0	0
BS9	2008-05-28	10	10	10	9	0	9	8	4
CC11	2008-08-20	10	10	10	7	10	10	10	10
CC14	2008-08-20	10	9	10	3	0	6	0	0
CC31	2008-08-20	10	5	10	0	0	10	0	0
		100	84	84	53	30	75	56	47
BT/CD	WT53 rev.	Reverse Complement of WT1 53bp of twk-16.cs1
BT4	2008-05-15	10	0	0	0	0	0	0	0
BT7	2008-05-29	10	9	6	5	2	6	0	0
BT20	2008-05-29	10	9	6	0	1	6	0	0
CD3	2008-08-22	10	6	10	0	0	7	0	0
CD6	2008-08-22	10	6	8	0	0	7	0	0
CD15	2008-08-22	10	10	9	0	0	10	0	0
		60	40	39	5	3	36	0	0
Line	Date	Scored	Head	Tail	Ventral Cord	Pre-anal	Lumbar	DRG	DVA
BU	WT73	Wild type 73 bp of twk-16.cs1
BU4	2008-05-15	10	0	0	0	0	0	0	0
BU9	2008-05-15	10	0	0	0	0	0	0	0
BU16	2008-05-15	10	0	0	0	0	0	0	0
		30	0	0	0	0	0	0	0
BV	Mut3	Mutation 3 of WT1 53bp of twk-16.cs1
BV4	2008-05-30	10	10	10	9	10	10	8	7
BV17	2008-05-30	10	10	10	10	10	10	5	3
		20	20	20	19	20	20	13	10
BW	Mut5	Mutation 5 of WT1 53 bp of twk-16.cs1
BW10	2009-05-14	15	15	15	15	15	15	15	15
BW15	2009-05-14	15	15	15	15	15	15	15	15
BW17	2009-05-14	15	15	15	15	15	15	15	15
		45	45	45	45	45	45	45	45
BX	Mut6	Mutation 6 of WT53 of twk-16.cs1
BX1	2008-05-17	10	10	10	8	8	10	0	0
BX4	2008-06-05	10	7	2	0	0	2	0	0
BX5	2008-06-05	10	8	2	0	0	2	0	0
		30	25	14	8	8	14	0	0
Line	Date	Scored	Head	Tail	Ventral Cord	Pre-anal	Lumbar	DRG	DVA
CA	twk-16int. cs1+cs2 800bp
CA12	2008-05-27	10	4	6	0	2	6	3	3
CA15	2008-05-27	10	8	10	0	0	0	10	10
CA18	2008-05-27	10	3	10	0	0	0	10	6
		30	15	26	0	2	6	23	19
CB	twk-16.int. cs2.1+cs2.2+cs2.3+cs2.4
CB1	2008-05-28	10	0	0		0	0	0	0
CB2	2008-05-28	10	0	0		0	0	0	0
		20	0	0	0	0	0	0	0
CE	Mut2	Mutation 2 of WT53 of twk-16.cs1
CE20	2008-08-26	10	10	10	10	10	10	8	8
CE21	2008-08-26	10	10	10	10	10	10	9	9
CE25	2008-08-26	10	10	10	10	10	10	8	8
		30	30	30	30	30	30	25	25
CF	WT29	29 bp of WT1 twk-16.cs1
CF10	2008-08-27	10	0	0	0	0	0	0	0
CF13	2008-08-27	10	3	1	0	1	1	0	0
CF	2008-08-27	10	0	5	0	0	5	0	0
		30	3	6	0	1	6	0	0
CG	WT24	24 bp of WT53 twk-16.cs1
CG13	2008-08-28	10	10	10	10	10	10	10	10
CG17	2008-08-29	10	10	10	10	10	10	10	10
CG19	2008-08-28	10	10	10	10	10	10	8	8
CG21	2008-08-28	10	10	10	10	10	10	2	2
CG22	2008-08-28	10	10	10	10	10	10	9	8
CG27	2008-09-03	10	10	10	10	9	10	9	9
		60	60	60	60	59	60	48	47
CH	Mut8 of WT53 twk-1.cs1
CH23	2008-09-03	10	1	0	0	0	0	0	0
CH31	2008-09-03	10	0	0	0	0	0	0	0
CH32	2008-09-03	10	0	0	0	0	0	0	0
		30	1	0	0	0	0	0	0
Line	Date	Scored	Head	Tail	Ventral Cord	Pre-anal	Lumbar	DRG	DVA
CI	Delta Pes-10 YFP Vector Control with no Experimental Sequence.
CI2	2008-09-17	10	7	1	0	0	1	0	0
CI4	2008-09-17	10	3	0	0	0	0	0	0
CI9	2008-09-17	10	10F	10F	0	3	10F	1F	1F
CI10	2008-09-18	10	4	0	0	0	0	0	0
		40	14	1	0	3	1	0	0
(F=Faint 4-5 sec. exposure)
CN	nmr1.cs2.190.mut1		Mutations of all 3 GA motifs within the 190bp
CN1	2009-09-23	10	10	10	10	10	7	4	4
CN3	2009-10-01	10	7	4	0	0	2	0	0
CN5	2009-10-27	10	10	10	10	10	10	10	10
CN8	2009-10-28	10	10	10	10	10	10	10	10
CN15	2009-10-30	10	2	0	0	0	0	0	0
CN17	2009-10-28	10	8	0	0	0	0	0	0
		60	47	34	30	30	29	24	24
BQ/CO	nmr1.cs2.190WT		Wild Type with all 3 GA motifs within the 190bp
BQ2	2009-11-05	10	10	10	10	10	10	10	10
BQ6	2009-11-05	10	10	10	10	10	10	10	10
CO12	2009-10-01	10	10	10	10	10	10	10	10
CO20	10/109	10	10	10	10	10	10	10	10
CO35	2009-10-30	10	10	10	0	0	10	6	6
CO36	2009-11-04	10	10	10	4	0	8	7	7
		60	60	60	44	40	58	53	53
CP	WT195 195 bp of twk-16.cs1 with 3 GA motifs.
CP2	2009-09-29	10	0	10	0	0	0	10	10
CP5	2009-09-30	10	10	10	2	1	10	10	10
CP9	2009-09-30	10	9	10	0	0	8	10	10
F=Faint 2sec exposure		30	19	30	2F	1F	18F	30	30
CQ	nmr1.cs2.100.WT		Wild Type 100bp of nmr1.cs2 containing all 3 GA motifs
CQ2	2009-09-23	10	0	1	0	0	1	0	0
CQ3	2009-09-23	10	0	0	0	0	0	0	0
CQ7	2010-01-11	10	0	0	0	0	0	0	0
F=Faint 2sec exposure		30	0	1	0	0	1	0	0
CT	WT195	195bp of Wild Type twk-16.in.cs1
CT14	2011-07-14	10	0	10	0	0	0	10	10
CT20	2011-07-14	10	10F	10	1	0	8F	10	10
CT23	2011-07-14	10	10	10	0	0	3F	10	10
CT27	2011-07-15	10	10F	10	0	0	1F	10	10
F=Faint 2sec exposure		40	30	40	1	0	12F	40	40
CV	WT113	113bp of Wild Type twk-16.cs1
CV1	2011-05-25	10	0	0	0	0	0	0	0
CV2	2011-07-06	10	10	10	0	0	0	10	10
CV3	2011-05-25	10	0	0	0	0	0	0	0
CV4	2011-06-02	10	10	10	0	0	0	10	10
CV5	2011-05-31	10	7F	9	0	0	0	9	9
CV7	2011-06-02	10	10	10	0	0	0	10	10
F=Faint 2sec exposure		60	37	39	0	0	0	39	39
CW	WT85	85bp of Wild Type twk-16.cs1
CW1	2011-05-24	9	0	9	0	0	0	9	9
CW2	2011-05-25	10	0	10	0	0	0	10	10
CW3	2011-05-26	10	0	9	0	0	0	9	9
CW6	2011-05-20	10	0	9	0	0	0	9	9
CW13	2011-05-20	10	0	10	0	0	0	10	10
CW16	2011-05-24	10	0	10	0	0	0	10	10
		59	0	57	0	0	0	57	57
CX	Mut195	Mutated bases of WT24 contained within WT195 of twk-16.cs1
CX3	2011-05-31	10	5F	0	0	0	0	0	0
CX7	2011-07-12	10	0	0	0	0	0	0	0
CX8	2011-05-26	10	8F	0	0	0	0	0	0
CX9	2011-07-13	10	0	0	0	0	0	0	0
CX10	2011-07-13	10	8	0	0	0	0	0	0
CX12	2011-07-12	10	5F	0	0	0	0	0	0
F=Faint 2sec exposure		60	26	0	0	0	0	0	0
CY	Mut85	Mutated bases of 24bp of WT24 contained within WT 85 of twk-16.cs1
CY6	2011-05-19	10	0	0	0	0	0	0	0
CY7	2011-05-18	10	4F	9F	0	0	9F	0	0
CY9	2011-05-18	10	2F	3F	0	0	3F	0	0
CY10	2011-05-19	10	1F	1F	0	0	1F	0	0
CY13	2011-05-19	10	5F	4F	0	0	4F	0	0
CY19	2011-05-19	10	0	0	0	0	0	0	0
F=Faint 2sec exposure		60	11F	17F	0	0	17F	0	0
CZ	Mut113	Mutated bases of 24bp of WT24 contained in WT113 of twk-16.cs1
CZ1	2011-05-26	10	0	0	0	0	0	0	0
CZ3	2011-07-15	10	0	0	0	0	0	0	0
		20	0	0	0	0	0	0	0
DD	5' Mut85	Mutated 17bp 5' of WT53
DD6	2012-01-10	20	0	0	0	0	0	0	0
DD12	2012-01-10	20	0	0	0	0	0	0	0
DD14	2012-01-11	20	0	0	0	0	0	0	0
DD18	2012-01-11	20	0	0	0	0	0	0	0
DD55	2012-02-16	20	0	0	0	0	0	0	0
		100	0	0	0	0	0	0	0
DE	3' Mut85	Mutated 15bp 3' of WT53
DE3	2012-03-28	20	0	0	0	0	0	0	0
DE4	2012-03-21	20	0	0	0	0	0	0	0
DE7	2012-03-27	20	0	0	0	0	0	0	0
DE8	2012-03-27	20	0	0	0	0	0	0	0
DE10	2012-03-22	20	0	0	0	0	0	0	0
		100	0	0	0	0	0	0	0
DF	5'3' Mut85	Mutated 5' 17bp and 3' 15bp flanking WT53
DF1	2012-03-22	20	0	0	0	0	0	0	0
DF3	2012-03-28	20	0	0	0	0	0	0	0
DF6	2012-03-29	20	0	0	0	0	0	0	0
DF9	2012-03-29	20	0	0	0	0	0	0	0
DF12	2012-03-29	20	0	0	0	0	0	0	0
		100	0	0	0	0	0	0	0
